# Supplementary material for: Healthier Communities of Phytoplankton and Bacteria Achieved via the Application of Modified Clay in Shrimp Aquaculture Ponds
Source: Int J Environ Res Public Health. 2021 Nov 4;18(21):11569. doi: 10.3390/ijerph182111569 (PMC8583407; doi:10.3390/ijerph182111569)
Supplement: Supplementary file 1 [file ijerph-18-11569-s001.zip]

Archive with 1 entries (1 files):
- ijerph-1406657-supplementary.pdf
